# Supplementary material for: The Effects of Electrolytic Technology Toothbrush Application on the Clinical Parameters and Bacteria Associated with Periodontal Disease in Dogs
Source: Animals (Basel). 2024 Oct 24;14(21):3067. doi: 10.3390/ani14213067 (PMC11544909; doi:10.3390/ani14213067)
Supplement: Supplementary file 1 [file animals-14-03067-s001.zip]

Archive with 1 entries (1 files):
- animals-3175275-supplementary.pdf
